# Supplementary material for: Probiotic Bacteria from Human Milk Can Alleviate Oral Bovine Casein Sensitization in Juvenile Wistar Rats
Source: Microorganisms. 2023 Apr 14;11(4):1030. doi: 10.3390/microorganisms11041030 (PMC10140966; doi:10.3390/microorganisms11041030)
Supplement: Supplementary file 1 [file microorganisms-11-01030-s001.zip]

Archive with 1 entries (1 files):
- microorganisms-2286679-supplementary.pdf
